# Supplementary material for: Artificial Intelligence for Biomedical Diagnostics: Diagnostic Accuracy and Reliability of Multimodal Large Language Models in Electrocardiogram Interpretation
Source: Life (Basel). 2026 Apr 16;16(4):681. doi: 10.3390/life16040681 (PMC13117897; doi:10.3390/life16040681)
Supplement: Supplementary file 1 [file life-16-00681-s001.zip]

Archive with 2 entries (2 files):
- Prompt.pdf
- S1 Table.pdf
